# Supplementary material for: How array design creates SNP ascertainment bias
Source: PLoS One. 2021 Mar 30;16(3):e0245178. doi: 10.1371/journal.pone.0245178 (PMC8009414; doi:10.1371/journal.pone.0245178)
Supplement: S3 File — (CSV) [file pone.0245178.s003.csv]

	BL	WL	BR1	BR2	pl_AB_0001	pl_AR_0002	pl_AS_0003	pl_BA_0004	pl_BH_0006	pl_BK_0005	pl_CG_0007	pl_CS_0008	pl_CW_0037	pl_DG_0009	pl_DL_0038	pl_FG_0010	pl_GG_0012	pl_GS_0013	pl_GV_0036	pl_HO_0011	pl_IT_0015	pl_KA_0016	pl_KG_0017	pl_KS_0039	pl_KW_0014	pl_LE_0019	pl_MA_0020	pl_MR_0021	pl_NH_0025	pl_OF_0040	pl_OH_0022	pl_OM_0024	pl_OR_0023	pl_PA_0018	pl_RI_0042	pl_SA_0029	pl_SB_0026	pl_SE_0027	pl_SH_0028	pl_SN_0030	pl_TO_0031	pl_WR_0041	pl_WT_0032	pl_WY_0033	pl_YO_0034	pl_ZC_0035
BL	0	0.122090774	0.069077881	0.073817854	0.125119843	0.083317877	0.101021129	0.133964688	0.094466829	0.112708148	0.104577397	0.080590079	0.100859333	0.104613852	0.098704466	0.132819393	0.091872476	0.08780623	0.237386954	0.11785272	0.109438468	0.106685398	0.115821621	0.098986426	0.104389328	0.132555051	0.101884465	0.077545029	0.080019576	0.10671823	0.122207058	0.115270343	0.104460463	0.108651182	0.015003507	0.112826992	0.14415213	0.108881333	0.090518783	0.099397903	0.124400753	0.100747479	0.118607905	0.100033559	0.115437182	0.103420873
WL	0.122090774	0	0.083277817	0.089979923	0.115176209	0.08966253	0.109641116	0.121024298	0.133709206	0.08918511	0.129174328	0.113573179	0.126344296	0.097045738	0.107771787	0.122859732	0.11357838	0.109780644	0.251541763	0.08800614	0.087175582	0.089283665	0.143541137	0.079833154	0.082217874	0.076753763	0.10559409	0.09520682	0.118819153	0.113293446	0.152406696	0.088237922	0.135356948	0.083632012	0.138505587	0.112541596	0.128205691	0.137740203	0.114338317	0.117053156	0.154737452	0.136614531	0.095916893	0.122825713	0.127521893	0.132954068
BR1	0.069077881	0.083277817	0	0.02429539	0.093026547	0.055830987	0.069902435	0.100260467	0.073086789	0.077241987	0.079652174	0.058196631	0.076202901	0.072452537	0.071104423	0.099554152	0.065969385	0.061836885	0.209356178	0.080879841	0.074706109	0.07285574	0.090376259	0.064879812	0.070259996	0.094545433	0.071380847	0.053483771	0.06499509	0.079283099	0.098392532	0.07916558	0.081938769	0.072699986	0.085197656	0.082035274	0.109829597	0.084539746	0.06427585	0.07229173	0.100818692	0.084911542	0.083344412	0.073650005	0.087360269	0.079526497
BR2	0.073817854	0.089979923	0.02429539	0	0.098241735	0.060644365	0.076017061	0.105705792	0.076824572	0.082548653	0.084766416	0.062425721	0.081476608	0.077707252	0.07552636	0.105326015	0.071217777	0.067192307	0.214960632	0.08605255	0.080199098	0.078248942	0.095277967	0.070033785	0.076385466	0.100697583	0.076697415	0.05798832	0.06986918	0.084125579	0.103078091	0.08464658	0.086334919	0.078165496	0.089975314	0.087426898	0.11527348	0.089254183	0.069710562	0.077530907	0.105638029	0.089962301	0.088895358	0.078107657	0.092869062	0.084536469
pl_AB_0001	0.125119843	0.115176209	0.093026547	0.098241735	0	0.096101573	0.109750544	0.114255714	0.132931582	0.103128695	0.123261582	0.113109935	0.120206221	0.095321777	0.11427698	0.119099405	0.109019587	0.10605393	0.25075466	0.10255635	0.104168081	0.102387565	0.136787735	0.093910004	0.101254498	0.125184507	0.109236664	0.100320069	0.12179388	0.120482642	0.147946043	0.102392701	0.134713015	0.097034837	0.13962093	0.119224077	0.119137018	0.133589363	0.109892399	0.120375235	0.150130154	0.138486467	0.109641876	0.123897555	0.127048334	0.130194909
pl_AR_0002	0.083317877	0.08966253	0.055830987	0.060644365	0.096101573	0	0.080521046	0.102836085	0.088732369	0.079870012	0.090760091	0.072739202	0.088467622	0.075795273	0.081613639	0.103952528	0.077842621	0.074543559	0.221046826	0.080996259	0.077804584	0.076686067	0.103601459	0.068809272	0.075028386	0.099906143	0.080521423	0.064339132	0.080461971	0.087311575	0.112602471	0.080501821	0.09524582	0.074717625	0.097010713	0.090168112	0.111671522	0.098005178	0.077956369	0.084221319	0.115220067	0.098005387	0.087134698	0.086162087	0.098173377	0.093146071
pl_AS_0003	0.101021129	0.109641116	0.069902435	0.076017061	0.109750544	0.080521046	0	0.116562549	0.102370927	0.098173146	0.096054202	0.085538213	0.093098832	0.088820771	0.096621238	0.116052481	0.080959657	0.077288562	0.226061351	0.100922888	0.09723582	0.094703451	0.096524106	0.08730302	0.093665218	0.119262398	0.087123754	0.079529611	0.097024157	0.103339082	0.116521677	0.099778973	0.109075137	0.093850057	0.115044697	0.101199574	0.127335782	0.108208739	0.072898933	0.099543289	0.119031423	0.115243916	0.106586384	0.101199375	0.106109428	0.103607374
pl_BA_0004	0.133964688	0.121024298	0.100260467	0.105705792	0.114255714	0.102836085	0.116562549	0	0.141314957	0.107643212	0.132201835	0.121811152	0.129457219	0.09048101	0.122245303	0.128301823	0.118327655	0.115125723	0.258757566	0.106829153	0.110037977	0.108446632	0.145606785	0.099358511	0.10742651	0.130136675	0.115923989	0.10786732	0.130015554	0.127928422	0.157119092	0.106684328	0.143261324	0.101909062	0.147999129	0.124997183	0.122106726	0.142822382	0.117984387	0.128358341	0.160441123	0.146987057	0.113667482	0.131656844	0.135028654	0.138783434
pl_BH_0006	0.094466829	0.133709206	0.073086789	0.076824572	0.132931582	0.088732369	0.102370927	0.141314957	0	0.123300359	0.101393073	0.0709079	0.098142333	0.11062787	0.10059047	0.13935569	0.090037659	0.08615432	0.237137738	0.129262435	0.118706666	0.114606276	0.111026948	0.10926039	0.113619855	0.143540031	0.104419353	0.07882288	0.089461767	0.112069594	0.117410451	0.126963954	0.098204622	0.11942852	0.109049564	0.1180784	0.152393914	0.103689566	0.088017915	0.09471222	0.119231509	0.109970275	0.12931105	0.095537251	0.116065153	0.098180445
pl_BK_0005	0.112708148	0.08918511	0.077241987	0.082548653	0.103128695	0.079870012	0.098173146	0.107643212	0.123300359	0	0.118869835	0.102850052	0.115938255	0.083734061	0.097614238	0.109432249	0.10262023	0.09914388	0.241206012	0.07499607	0.077277616	0.078179252	0.132093977	0.062965141	0.073989295	0.099141923	0.095232599	0.084249092	0.108170313	0.101370833	0.14235547	0.074816543	0.124093216	0.070671773	0.127208298	0.10245006	0.114935579	0.127333343	0.1036165	0.105601099	0.144619247	0.125035915	0.08482156	0.112526413	0.116533024	0.122284498
pl_CG_0007	0.104577397	0.129174328	0.079652174	0.084766416	0.123261582	0.090760091	0.096054202	0.132201835	0.101393073	0.118869835	0	0.086479961	0.050721056	0.101469042	0.105228277	0.128443082	0.085537781	0.082021028	0.232470086	0.123220258	0.116024481	0.112948266	0.09915913	0.106153476	0.111006117	0.139430487	0.103211313	0.085965775	0.100998671	0.115845624	0.09664677	0.121566124	0.1100188	0.114373801	0.119304643	0.114684758	0.142655729	0.108034977	0.081478736	0.105298801	0.105629776	0.120357053	0.125376995	0.106706284	0.110368715	0.102339022
pl_CS_0008	0.080590079	0.113573179	0.058196631	0.062425721	0.113109935	0.072739202	0.085538213	0.121811152	0.0709079	0.102850052	0.086479961	0	0.082991379	0.091393162	0.083286172	0.119923447	0.074512448	0.070980575	0.220930821	0.108447986	0.099584249	0.095281888	0.095911285	0.088616172	0.093594166	0.123678909	0.087728862	0.063141851	0.076414774	0.096066385	0.103666552	0.106126797	0.080718287	0.098919559	0.095306827	0.099983393	0.132590304	0.089016079	0.072842355	0.080487208	0.105999937	0.095941656	0.109421356	0.082716505	0.099995518	0.083491151
pl_CW_0037	0.100859333	0.126344296	0.076202901	0.081476608	0.120206221	0.088467622	0.093098832	0.129457219	0.098142333	0.115938255	0.050721056	0.082991379	0	0.098354931	0.101723272	0.12532442	0.081793085	0.078583366	0.22926263	0.12070483	0.113463342	0.110079747	0.095135449	0.103259687	0.108343945	0.136442044	0.100129782	0.082768449	0.097910473	0.112342308	0.091980696	0.11894427	0.106936323	0.111528293	0.116066222	0.111421474	0.140493869	0.104655315	0.077748533	0.102219106	0.101278091	0.117701056	0.122673987	0.103524828	0.107429856	0.099332654
pl_DG_0009	0.104613852	0.097045738	0.072452537	0.077707252	0.095321777	0.075795273	0.088820771	0.09048101	0.11062787	0.083734061	0.101469042	0.091393162	0.098354931	0	0.093759641	0.102161211	0.088450454	0.085501311	0.230625164	0.084202866	0.085130104	0.084176822	0.114101914	0.074977687	0.082681243	0.106524723	0.089875292	0.079776824	0.10032854	0.101458594	0.123606033	0.083817349	0.113352438	0.079031636	0.118429404	0.098514837	0.107856849	0.114528032	0.088031555	0.099790265	0.123411805	0.11672249	0.092015102	0.104714269	0.106895258	0.108523461
pl_DL_0038	0.098704466	0.107771787	0.071104423	0.07552636	0.11427698	0.081613639	0.096621238	0.122245303	0.10059047	0.097614238	0.105228277	0.083286172	0.101723272	0.093759641	0	0.119309387	0.091397747	0.087856533	0.23454086	0.099373419	0.094386735	0.09287674	0.116644772	0.085252941	0.092530391	0.11880963	0.096290997	0.07678876	0.094873001	0.10406216	0.124243391	0.09854287	0.105630596	0.091873013	0.113949385	0.10604128	0.130417972	0.110129763	0.091100266	0.096629612	0.127034012	0.11412471	0.103926618	0.101222214	0.112215611	0.104656192
pl_FG_0010	0.132819393	0.122859732	0.099554152	0.105326015	0.119099405	0.103952528	0.116052481	0.128301823	0.13935569	0.109432249	0.128443082	0.119923447	0.12532442	0.102161211	0.119309387	0	0.114472103	0.111267649	0.256161622	0.110848593	0.111157043	0.109398608	0.143013025	0.100102995	0.107713932	0.132191846	0.1167282	0.10698151	0.127364093	0.127448132	0.153181606	0.109018604	0.141449054	0.104644263	0.147733002	0.126150831	0.138279762	0.141659591	0.115749414	0.127392376	0.157136164	0.146073974	0.118157848	0.132694951	0.135142531	0.135604052
pl_GG_0012	0.091872476	0.11357838	0.065969385	0.071217777	0.109019587	0.077842621	0.080959657	0.118327655	0.090037659	0.10262023	0.085537781	0.074512448	0.081793085	0.088450454	0.091397747	0.114472103	0	0.059315057	0.203611748	0.107150044	0.100306865	0.096757924	0.093238675	0.090432537	0.095714404	0.123480026	0.087159907	0.073138568	0.088365953	0.101177297	0.103986679	0.105315168	0.098411103	0.098224497	0.106635114	0.099358661	0.129050066	0.096568557	0.068512072	0.092457282	0.107149662	0.107351118	0.109721104	0.09425675	0.100230858	0.09134623
pl_GS_0013	0.08780623	0.109780644	0.061836885	0.067192307	0.10605393	0.074543559	0.077288562	0.115125723	0.08615432	0.09914388	0.082021028	0.070980575	0.078583366	0.085501311	0.087856533	0.111267649	0.059315057	0	0.200880024	0.103649334	0.096481611	0.093266891	0.089516923	0.086957739	0.092205895	0.119610713	0.083630271	0.069189214	0.084208432	0.097687565	0.10084173	0.101686278	0.094941732	0.094706508	0.102761608	0.095819903	0.125648831	0.093313952	0.064655404	0.088719533	0.103754304	0.103508022	0.106011544	0.090528748	0.09689354	0.088050474
pl_GV_0036	0.237386954	0.251541763	0.209356178	0.214960632	0.25075466	0.221046826	0.226061351	0.258757566	0.237137738	0.241206012	0.232470086	0.220930821	0.22926263	0.230625164	0.23454086	0.256161622	0.203611748	0.200880024	0	0.245207493	0.239105438	0.236358101	0.241598841	0.229489642	0.235271186	0.261069853	0.230488308	0.217397502	0.233977737	0.243478658	0.251255738	0.243252903	0.243964142	0.236825284	0.252672182	0.241403468	0.268993433	0.243092071	0.216417373	0.236241364	0.253877641	0.252735813	0.248043996	0.238988459	0.243551813	0.237355371
pl_HO_0011	0.11785272	0.08800614	0.080879841	0.08605255	0.10255635	0.080996259	0.100922888	0.106829153	0.129262435	0.07499607	0.123220258	0.108447986	0.12070483	0.084202866	0.099373419	0.110848593	0.107150044	0.103649334	0.245207493	0	0.077162755	0.078364445	0.137554603	0.067744857	0.076729614	0.097963397	0.09727278	0.087876821	0.113108534	0.103829935	0.147924078	0.073157484	0.12917945	0.057503937	0.132218397	0.10384159	0.114015886	0.131643027	0.108135838	0.10974354	0.150331905	0.12936506	0.08345282	0.116289489	0.120316979	0.127565537
pl_IT_0015	0.109438468	0.087175582	0.074706109	0.080199098	0.104168081	0.077804584	0.09723582	0.110037977	0.118706666	0.077277616	0.116024481	0.099584249	0.113463342	0.085130104	0.094386735	0.111157043	0.100306865	0.096481611	0.239105438	0.077162755	0	0.077303444	0.130055821	0.067126974	0.074640817	0.096738991	0.093987639	0.08299836	0.105196557	0.100713355	0.139654781	0.076326772	0.121323763	0.072430355	0.124206395	0.100750269	0.118008682	0.124268742	0.101297737	0.103696513	0.141431149	0.123596976	0.084349178	0.109657373	0.114682891	0.118736685
pl_KA_0016	0.106685398	0.089283665	0.07285574	0.078248942	0.102387565	0.076686067	0.094703451	0.108446632	0.114606276	0.078179252	0.112948266	0.095281888	0.110079747	0.084176822	0.09287674	0.109398608	0.096757924	0.093266891	0.236358101	0.078364445	0.077303444	0	0.126226374	0.066502205	0.076279648	0.098920348	0.091889538	0.080110099	0.10207863	0.0989073	0.135892887	0.077280921	0.117446856	0.072690016	0.121544256	0.101054328	0.116324144	0.120303857	0.097752716	0.100198202	0.138088648	0.120200396	0.085556417	0.106882909	0.112529064	0.115161517
pl_KG_0017	0.115821621	0.143541137	0.090376259	0.095277967	0.136787735	0.103601459	0.096524106	0.145606785	0.111026948	0.132093977	0.09915913	0.095911285	0.095135449	0.114101914	0.116644772	0.143013025	0.093238675	0.089516923	0.241598841	0.137554603	0.130055821	0.126226374	0	0.11961236	0.124461292	0.153040328	0.109166969	0.097509009	0.111109041	0.12720307	0.113945246	0.135431352	0.120449289	0.128004027	0.130180938	0.125023182	0.157225277	0.117896891	0.073089993	0.116367291	0.119246515	0.130828651	0.13964089	0.117147165	0.120656066	0.113441035
pl_KS_0039	0.098986426	0.079833154	0.064879812	0.070033785	0.093910004	0.068809272	0.08730302	0.099358511	0.10926039	0.062965141	0.106153476	0.088616172	0.103259687	0.074977687	0.085252941	0.100102995	0.090432537	0.086957739	0.229489642	0.067744857	0.067126974	0.066502205	0.11961236	0	0.056868356	0.089430312	0.083769496	0.073005156	0.09532833	0.09075732	0.12917121	0.067536725	0.110433172	0.062718556	0.114220733	0.091321613	0.106617504	0.113796088	0.090940499	0.093177007	0.131577067	0.11248298	0.076015222	0.099667521	0.10528739	0.108591737
pl_KW_0014	0.104389328	0.082217874	0.070259996	0.076385466	0.101254498	0.075028386	0.093665218	0.10742651	0.113619855	0.073989295	0.111006117	0.093594166	0.108343945	0.082681243	0.092530391	0.107713932	0.095714404	0.092205895	0.235271186	0.076729614	0.074640817	0.076279648	0.124461292	0.056868356	0	0.09154178	0.091054991	0.079122909	0.100167988	0.098275452	0.133715062	0.075771217	0.11549342	0.071862544	0.119006409	0.098069972	0.115520697	0.118620381	0.096419616	0.099414069	0.136400568	0.117885148	0.083637925	0.105176746	0.111226372	0.113713393
pl_LE_0019	0.132555051	0.076753763	0.094545433	0.100697583	0.125184507	0.099906143	0.119262398	0.130136675	0.143540031	0.099141923	0.139430487	0.123678909	0.136442044	0.106524723	0.11880963	0.132191846	0.123480026	0.119610713	0.261069853	0.097963397	0.096738991	0.098920348	0.153040328	0.089430312	0.09154178	0	0.116053933	0.105657309	0.12889404	0.123124781	0.162280881	0.098236849	0.144548063	0.093507721	0.147720482	0.122357209	0.138847114	0.147809748	0.124332629	0.126742754	0.164581491	0.146665322	0.105699458	0.132105523	0.137648445	0.142685099
pl_MA_0020	0.101884465	0.10559409	0.071380847	0.076697415	0.109236664	0.080521423	0.087123754	0.115923989	0.104419353	0.095232599	0.103211313	0.087728862	0.100129782	0.089875292	0.096290997	0.1167282	0.087159907	0.083630271	0.230488308	0.09727278	0.093987639	0.091889538	0.109166969	0.083769496	0.091054991	0.116053933	0	0.079972757	0.098021216	0.101357861	0.122828029	0.096211567	0.111060922	0.090299241	0.116940703	0.101943076	0.126049527	0.110770556	0.080212309	0.100088785	0.125582717	0.116732184	0.101375682	0.102087212	0.10894826	0.106878923
pl_MR_0021	0.077545029	0.09520682	0.053483771	0.05798832	0.100320069	0.064339132	0.079529611	0.10786732	0.07882288	0.084249092	0.085965775	0.063141851	0.082768449	0.079776824	0.07678876	0.10698151	0.073138568	0.069189214	0.217397502	0.087876821	0.08299836	0.080110099	0.097509009	0.073005156	0.079122909	0.105657309	0.079972757	0	0.075355379	0.087586012	0.105349837	0.086788185	0.086838438	0.079231732	0.092654786	0.089650838	0.116691773	0.091194729	0.072242131	0.079452624	0.107374043	0.09433961	0.091262554	0.081912429	0.095340893	0.085517436
pl_NH_0025	0.080019576	0.118819153	0.06499509	0.06986918	0.12179388	0.080461971	0.097024157	0.130015554	0.089461767	0.108170313	0.100998671	0.076414774	0.097910473	0.10032854	0.094873001	0.127364093	0.088365953	0.084208432	0.233977737	0.113108534	0.105196557	0.10207863	0.111109041	0.09532833	0.100167988	0.12889404	0.098021216	0.075355379	0	0.102665029	0.118291035	0.111021771	0.099568324	0.10461573	0.094079697	0.109079992	0.140375088	0.104132159	0.087130755	0.093139408	0.121150675	0.099848959	0.114001209	0.094752693	0.111286281	0.099141276
pl_OF_0040	0.10671823	0.113293446	0.079283099	0.084125579	0.120482642	0.087311575	0.103339082	0.127928422	0.112069594	0.101370833	0.115845624	0.096066385	0.112342308	0.101458594	0.10406216	0.127448132	0.101177297	0.097687565	0.243478658	0.103829935	0.100713355	0.0989073	0.12720307	0.09075732	0.098275452	0.123124781	0.101357861	0.087586012	0.102665029	0	0.136992405	0.102501365	0.118500505	0.097314727	0.121608259	0.111867476	0.13605067	0.121915843	0.100363274	0.107480321	0.138449148	0.122529364	0.109417287	0.110842027	0.12077875	0.116535799
pl_OH_0022	0.122207058	0.152406696	0.098392532	0.103078091	0.147946043	0.112602471	0.116521677	0.157119092	0.117410451	0.14235547	0.09664677	0.103666552	0.091980696	0.123606033	0.124243391	0.153181606	0.103986679	0.10084173	0.251255738	0.147924078	0.139654781	0.135892887	0.113945246	0.12917121	0.133715062	0.162280881	0.122828029	0.105349837	0.118291035	0.136992405	0	0.145844219	0.128116654	0.138298892	0.137381826	0.135641529	0.167466292	0.124947375	0.099384991	0.123597194	0.107621907	0.138219387	0.148845662	0.124969879	0.127757156	0.119763379
pl_OM_0024	0.115270343	0.088237922	0.07916558	0.08464658	0.102392701	0.080501821	0.099778973	0.106684328	0.126963954	0.074816543	0.121566124	0.106126797	0.11894427	0.083817349	0.09854287	0.109018604	0.105315168	0.101686278	0.243252903	0.073157484	0.076326772	0.077280921	0.135431352	0.067536725	0.075771217	0.098236849	0.096211567	0.086788185	0.111021771	0.102501365	0.145844219	0	0.126981777	0.069566262	0.130116592	0.102807173	0.114457169	0.130560182	0.106480225	0.107596239	0.147768624	0.127362123	0.076722739	0.115381179	0.118491016	0.125082253
pl_OR_0023	0.104460463	0.135356948	0.081938769	0.086334919	0.134713015	0.09524582	0.109075137	0.143261324	0.098204622	0.124093216	0.1100188	0.080718287	0.106936323	0.113352438	0.105630596	0.141449054	0.098411103	0.094941732	0.243964142	0.12917945	0.121323763	0.117446856	0.120449289	0.110433172	0.11549342	0.144548063	0.111060922	0.086838438	0.099568324	0.118500505	0.128116654	0.126981777	0	0.119950183	0.11926723	0.122265094	0.154036321	0.113312324	0.097092778	0.102471645	0.12954007	0.119680384	0.130243827	0.10734325	0.123357683	0.107851842
pl_PA_0018	0.108651182	0.083632012	0.072699986	0.078165496	0.097034837	0.074717625	0.093850057	0.101909062	0.11942852	0.070671773	0.114373801	0.098919559	0.111528293	0.079031636	0.091873013	0.104644263	0.098224497	0.094706508	0.236825284	0.057503937	0.072430355	0.072690016	0.128004027	0.062718556	0.071862544	0.093507721	0.090299241	0.079231732	0.10461573	0.097314727	0.138298892	0.069566262	0.119950183	0	0.123147779	0.096626467	0.105017901	0.123047229	0.099209842	0.101468457	0.140806748	0.121544796	0.079192246	0.107347784	0.112607622	0.117989495
pl_RI_0042	0.015003507	0.138505587	0.085197656	0.089975314	0.13962093	0.097010713	0.115044697	0.147999129	0.109049564	0.127208298	0.119304643	0.095306827	0.116066222	0.118429404	0.113949385	0.147733002	0.106635114	0.102761608	0.252672182	0.132218397	0.124206395	0.121544256	0.130180938	0.114220733	0.119006409	0.147720482	0.116940703	0.092654786	0.094079697	0.121608259	0.137381826	0.130116592	0.11926723	0.123147779	0	0.128027583	0.158799887	0.123957809	0.105985789	0.114611092	0.139547559	0.111402759	0.133801152	0.114366309	0.130479544	0.118583582
pl_SA_0029	0.112826992	0.112541596	0.082035274	0.087426898	0.119224077	0.090168112	0.101199574	0.124997183	0.1180784	0.10245006	0.114684758	0.099983393	0.111421474	0.098514837	0.10604128	0.126150831	0.099358661	0.095819903	0.241403468	0.10384159	0.100750269	0.101054328	0.125023182	0.091321613	0.098069972	0.122357209	0.101943076	0.089650838	0.109079992	0.111867476	0.135641529	0.102807173	0.122265094	0.096626467	0.128027583	0	0.134110424	0.123526922	0.096974824	0.110790809	0.137471712	0.127131871	0.109406576	0.113456415	0.116776521	0.118422784
pl_SB_0026	0.14415213	0.128205691	0.109829597	0.11527348	0.119137018	0.111671522	0.127335782	0.122106726	0.152393914	0.114935579	0.142655729	0.132590304	0.140493869	0.107856849	0.130417972	0.138279762	0.129050066	0.125648831	0.268993433	0.114015886	0.118008682	0.116324144	0.157225277	0.106617504	0.115520697	0.138847114	0.126049527	0.116691773	0.140375088	0.13605067	0.167466292	0.114457169	0.154036321	0.105017901	0.158799887	0.134110424	0	0.153121426	0.129532957	0.138514805	0.172182841	0.156790058	0.122374464	0.143324778	0.144872754	0.149114111
pl_SE_0027	0.108881333	0.137740203	0.084539746	0.089254183	0.133589363	0.098005178	0.108208739	0.142822382	0.103689566	0.127333343	0.108034977	0.089016079	0.104655315	0.114528032	0.110129763	0.141659591	0.096568557	0.093313952	0.243092071	0.131643027	0.124268742	0.120303857	0.117896891	0.113796088	0.118620381	0.147809748	0.110770556	0.091194729	0.104132159	0.121915843	0.124947375	0.130560182	0.113312324	0.123047229	0.123957809	0.123526922	0.153121426	0	0.094941962	0.109321519	0.127464907	0.123942304	0.132036598	0.107127838	0.121323917	0.106590359
pl_SH_0028	0.090518783	0.114338317	0.06427585	0.069710562	0.109892399	0.077956369	0.072898933	0.117984387	0.088017915	0.1036165	0.081478736	0.072842355	0.077748533	0.088031555	0.091100266	0.115749414	0.068512072	0.064655404	0.216417373	0.108135838	0.101297737	0.097752716	0.073089993	0.090940499	0.096419616	0.124332629	0.080212309	0.072242131	0.087130755	0.100363274	0.099384991	0.106480225	0.097092778	0.099209842	0.105985789	0.096974824	0.129532957	0.094941962	0	0.091774435	0.10090611	0.107059622	0.11069874	0.093289956	0.095536486	0.090858454
pl_SN_0030	0.099397903	0.117053156	0.07229173	0.077530907	0.120375235	0.084221319	0.099543289	0.128358341	0.09471222	0.105601099	0.105298801	0.080487208	0.102219106	0.099790265	0.096629612	0.127392376	0.092457282	0.088719533	0.236241364	0.10974354	0.103696513	0.100198202	0.116367291	0.093177007	0.099414069	0.126742754	0.100088785	0.079452624	0.093139408	0.107480321	0.123597194	0.107596239	0.102471645	0.101468457	0.114611092	0.110790809	0.138514805	0.109321519	0.091774435	0	0.126340735	0.112880441	0.111870114	0.099857702	0.11403133	0.104099272
pl_TO_0031	0.124400753	0.154737452	0.100818692	0.105638029	0.150130154	0.115220067	0.119031423	0.160441123	0.119231509	0.144619247	0.105629776	0.105999937	0.101278091	0.123411805	0.127034012	0.157136164	0.107149662	0.103754304	0.253877641	0.150331905	0.141431149	0.138088648	0.119246515	0.131577067	0.136400568	0.164581491	0.125582717	0.107374043	0.121150675	0.138449148	0.107621907	0.147768624	0.12954007	0.140806748	0.139547559	0.137471712	0.172182841	0.127464907	0.10090611	0.126340735	0	0.140253613	0.151796495	0.126727386	0.129706119	0.123185886
pl_WR_0041	0.100747479	0.136614531	0.084911542	0.089962301	0.138486467	0.098005387	0.115243916	0.146987057	0.109970275	0.125035915	0.120357053	0.095941656	0.117701056	0.11672249	0.11412471	0.146073974	0.107351118	0.103508022	0.252735813	0.12936506	0.123596976	0.120200396	0.130828651	0.11248298	0.117885148	0.146665322	0.116732184	0.09433961	0.099848959	0.122529364	0.138219387	0.127362123	0.119680384	0.121544796	0.111402759	0.127131871	0.156790058	0.123942304	0.107059622	0.112880441	0.140253613	0	0.132361155	0.111734326	0.130016739	0.118862077
pl_WT_0032	0.118607905	0.095916893	0.083344412	0.088895358	0.109641876	0.087134698	0.106586384	0.113667482	0.12931105	0.08482156	0.125376995	0.109421356	0.122673987	0.092015102	0.103926618	0.118157848	0.109721104	0.106011544	0.248043996	0.08345282	0.084349178	0.085556417	0.13964089	0.076015222	0.083637925	0.105699458	0.101375682	0.091262554	0.114001209	0.109417287	0.148845662	0.076722739	0.130243827	0.079192246	0.133801152	0.109406576	0.122374464	0.132036598	0.11069874	0.111870114	0.151796495	0.132361155	0	0.11730731	0.122208255	0.128299723
pl_WY_0033	0.100033559	0.122825713	0.073650005	0.078107657	0.123897555	0.086162087	0.101199375	0.131656844	0.095537251	0.112526413	0.106706284	0.082716505	0.103524828	0.104714269	0.101222214	0.132694951	0.09425675	0.090528748	0.238988459	0.116289489	0.109657373	0.106882909	0.117147165	0.099667521	0.105176746	0.132105523	0.102087212	0.081912429	0.094752693	0.110842027	0.124969879	0.115381179	0.10734325	0.107347784	0.114366309	0.113456415	0.143324778	0.107127838	0.093289956	0.099857702	0.126727386	0.111734326	0.11730731	0	0.116214873	0.104701739
pl_YO_0034	0.115437182	0.127521893	0.087360269	0.092869062	0.127048334	0.098173377	0.106109428	0.135028654	0.116065153	0.116533024	0.110368715	0.099995518	0.107429856	0.106895258	0.112215611	0.135142531	0.100230858	0.09689354	0.243551813	0.120316979	0.114682891	0.112529064	0.120656066	0.10528739	0.111226372	0.137648445	0.10894826	0.095340893	0.111286281	0.12077875	0.127757156	0.118491016	0.123357683	0.112607622	0.130479544	0.116776521	0.144872754	0.121323917	0.095536486	0.11403133	0.129706119	0.130016739	0.122208255	0.116214873	0	0.118059551
pl_ZC_0035	0.103420873	0.132954068	0.079526497	0.084536469	0.130194909	0.093146071	0.103607374	0.138783434	0.098180445	0.122284498	0.102339022	0.083491151	0.099332654	0.108523461	0.104656192	0.135604052	0.09134623	0.088050474	0.237355371	0.127565537	0.118736685	0.115161517	0.113441035	0.108591737	0.113713393	0.142685099	0.106878923	0.085517436	0.099141276	0.116535799	0.119763379	0.125082253	0.107851842	0.117989495	0.118583582	0.118422784	0.149114111	0.106590359	0.090858454	0.104099272	0.123185886	0.118862077	0.128299723	0.104701739	0.118059551	0
