# Supplementary material for: How array design creates SNP ascertainment bias
Source: PLoS One. 2021 Mar 30;16(3):e0245178. doi: 10.1371/journal.pone.0245178 (PMC8009414; doi:10.1371/journal.pone.0245178)
Supplement: S4 File — (CSV) [file pone.0245178.s004.csv]

	BL	WL	BR1	BR2	pl_AB_0001	pl_AR_0002	pl_AS_0003	pl_BA_0004	pl_BH_0006	pl_BK_0005	pl_CG_0007	pl_CS_0008	pl_CW_0037	pl_DG_0009	pl_DL_0038	pl_FG_0010	pl_GG_0012	pl_GS_0013	pl_GV_0036	pl_HO_0011	pl_IT_0015	pl_KA_0016	pl_KG_0017	pl_KS_0039	pl_KW_0014	pl_LE_0019	pl_MA_0020	pl_MR_0021	pl_NH_0025	pl_OF_0040	pl_OH_0022	pl_OM_0024	pl_OR_0023	pl_PA_0018	pl_RI_0042	pl_SA_0029	pl_SB_0026	pl_SE_0027	pl_SH_0028	pl_SN_0030	pl_TO_0031	pl_WR_0041	pl_WT_0032	pl_WY_0033	pl_YO_0034	pl_ZC_0035
BL	0	0.372140096	0.188341983	0.204873443	0.37375102	0.236951571	0.282125133	0.412870159	0.287538876	0.331468063	0.30025473	0.233707202	0.287722533	0.291136199	0.292713439	0.402470501	0.240541521	0.230344234	0.594132197	0.350176065	0.321096902	0.311973635	0.339119936	0.283950969	0.304047913	0.415313264	0.291395321	0.222787502	0.248407853	0.325471415	0.373151822	0.341118207	0.322109493	0.315715239	0.055805039	0.334365081	0.46427825	0.330728837	0.249206381	0.296262501	0.383700087	0.320916139	0.356395247	0.301168745	0.320794181	0.307906249
WL	0.372140096	0	0.239039725	0.261174436	0.394023981	0.276237436	0.328259095	0.433198881	0.394723463	0.315828136	0.377302391	0.326701765	0.365583716	0.305426382	0.342576574	0.426712213	0.305704663	0.295854775	0.657284096	0.322951837	0.306560117	0.307221622	0.423150276	0.270922744	0.286804667	0.335643636	0.329153927	0.285164325	0.358425698	0.373831329	0.463917361	0.318928202	0.415339594	0.293874764	0.435450604	0.368972931	0.487454509	0.419230297	0.321244544	0.363172423	0.475421971	0.428433593	0.346874472	0.378475537	0.377443793	0.396066089
BR1	0.188341983	0.239039725	0	0.065061905	0.25537063	0.14243361	0.177961825	0.285254697	0.196835521	0.210611656	0.205265091	0.14954195	0.195015557	0.18446554	0.190598152	0.278504348	0.155211303	0.145668777	0.481269984	0.223921506	0.202778947	0.19642297	0.237971286	0.171688099	0.188789699	0.277813401	0.186311268	0.136809217	0.174438801	0.218547139	0.26894968	0.217814876	0.22475728	0.19592844	0.235921349	0.222358734	0.327470601	0.229970037	0.159256438	0.194439049	0.278134885	0.233192998	0.232664337	0.199488075	0.216261119	0.211693224
BR2	0.204873443	0.261174436	0.065061905	0	0.274234635	0.157841454	0.19651062	0.305648758	0.211441451	0.228887328	0.222248048	0.163767303	0.212020037	0.20136849	0.206416238	0.2990439	0.170562586	0.161101839	0.501096313	0.242377073	0.221224458	0.214478434	0.255394965	0.188551698	0.208211498	0.299902422	0.203561818	0.15132849	0.191049248	0.236108262	0.286923495	0.236665755	0.24143401	0.214160357	0.254238702	0.240836811	0.349259256	0.247267269	0.175631915	0.21208116	0.296647756	0.251924073	0.252008958	0.215723904	0.234591021	0.228992824
pl_AB_0001	0.37375102	0.394023981	0.25537063	0.274234635	0	0.288621117	0.326977521	0.417386029	0.390924859	0.344559105	0.364490519	0.323626925	0.351787085	0.300652065	0.352187785	0.416813886	0.295718277	0.287017422	0.653184323	0.353944319	0.34140386	0.33330343	0.409954915	0.299894911	0.327014053	0.442887986	0.333515543	0.292781878	0.36177537	0.384663566	0.453777006	0.348117185	0.411274281	0.322327191	0.435266435	0.378662774	0.466644762	0.409280209	0.31026142	0.366359281	0.465012806	0.429615314	0.372811543	0.378245236	0.373563358	0.388467222
pl_AR_0002	0.236951571	0.276237436	0.14243361	0.157841454	0.288621117	0	0.219628649	0.321393694	0.250721563	0.238321444	0.248356406	0.196755623	0.238719118	0.211663229	0.232089895	0.316434603	0.194391824	0.185605773	0.535638043	0.248030327	0.230051657	0.224700898	0.288844801	0.196948856	0.218481206	0.317964116	0.224005373	0.174358818	0.227353771	0.258080588	0.323337685	0.242960264	0.275391443	0.22066756	0.288169808	0.261482863	0.366509047	0.280866141	0.202627685	0.239504548	0.333666109	0.287690079	0.263853836	0.247663383	0.260029722	0.260962782
pl_AS_0003	0.282125133	0.328259095	0.177961825	0.19651062	0.326977521	0.219628649	0	0.361055906	0.287563313	0.286598398	0.268117335	0.231000395	0.25684032	0.246996277	0.272193482	0.352189122	0.207548769	0.197847821	0.557463378	0.300417695	0.280523509	0.272080443	0.285364124	0.245067296	0.266992133	0.369120231	0.246410971	0.213944484	0.270115436	0.301129255	0.342707978	0.293685306	0.313132948	0.270713988	0.335249441	0.294077211	0.411070295	0.311428403	0.19936706	0.280067882	0.353188852	0.33280148	0.314452416	0.287703648	0.285811739	0.291413901
pl_BA_0004	0.412870159	0.433198881	0.285254697	0.305648758	0.417386029	0.321393694	0.361055906	0	0.429414788	0.378200999	0.403292721	0.359697766	0.390426372	0.310069096	0.390294969	0.464054744	0.330377992	0.320978425	0.6946727	0.388529712	0.377078063	0.368850996	0.450353886	0.332130424	0.362234101	0.483980305	0.368251339	0.326411061	0.399423323	0.42417745	0.496842443	0.381970087	0.451912025	0.355551179	0.477824982	0.414738036	0.509168302	0.451121475	0.34445972	0.404573972	0.510419397	0.472021357	0.407290816	0.416468521	0.412631834	0.427728893
pl_BH_0006	0.287538876	0.394723463	0.196835521	0.211441451	0.390924859	0.250721563	0.287563313	0.429414788	0	0.353852725	0.296621986	0.213969371	0.284352286	0.305270948	0.298658835	0.417288432	0.239003473	0.228814301	0.598764386	0.373887903	0.3410008	0.329542561	0.333490432	0.305593104	0.324128197	0.437194871	0.298485461	0.226977131	0.271870096	0.338691933	0.367522149	0.365112026	0.312045904	0.338496996	0.345019996	0.346768833	0.481836086	0.32328791	0.245652566	0.288935305	0.377513451	0.343668928	0.378127802	0.294832072	0.324669742	0.299910326
pl_BK_0005	0.331468063	0.315828136	0.210611656	0.228887328	0.344559105	0.238321444	0.286598398	0.378200999	0.353852725	0	0.337307003	0.287553801	0.325577006	0.258324877	0.300267843	0.373036344	0.268883421	0.259603536	0.615049133	0.269254703	0.262269592	0.260913124	0.380185234	0.210924507	0.247570991	0.363838003	0.287555412	0.244611039	0.317327491	0.326007593	0.420707731	0.26454801	0.37090548	0.24255013	0.389434078	0.325079519	0.428500398	0.376543208	0.282515837	0.318793955	0.431479088	0.382115811	0.29714984	0.336879613	0.333902934	0.354138483
pl_CG_0007	0.30025473	0.377302391	0.205265091	0.222248048	0.364490519	0.248356406	0.268117335	0.403292721	0.296621986	0.337307003	0	0.241876846	0.167500682	0.280667762	0.300054323	0.388418627	0.224436468	0.215084904	0.581487126	0.35416653	0.32779138	0.3183395	0.301563434	0.292415737	0.311326749	0.419525293	0.288778044	0.236021681	0.288038188	0.337010695	0.316399269	0.346743541	0.327204369	0.321117287	0.355320518	0.331939143	0.454079195	0.323334017	0.226201988	0.302433212	0.34124881	0.354148345	0.362034461	0.309223238	0.30560065	0.300363141
pl_CS_0008	0.233707202	0.326701765	0.14954195	0.163767303	0.323626925	0.196755623	0.231000395	0.359697766	0.213969371	0.287553801	0.241876846	0	0.23004521	0.244363826	0.238164652	0.349050845	0.189357912	0.180222471	0.538791141	0.305999055	0.27748371	0.265852824	0.275655331	0.241413655	0.259643016	0.366726281	0.241209198	0.173835505	0.220296226	0.278689678	0.309139413	0.297765592	0.247098988	0.273064382	0.285780913	0.283881574	0.407985493	0.265032101	0.194364487	0.234001292	0.319172521	0.284488927	0.311390969	0.242180661	0.266196656	0.243455795
pl_CW_0037	0.287722533	0.365583716	0.195015557	0.212020037	0.351787085	0.238719118	0.25684032	0.390426372	0.284352286	0.325577006	0.167500682	0.23004521	0	0.269021081	0.28786209	0.375280427	0.212762257	0.204230244	0.568891608	0.342832378	0.317019995	0.307129118	0.287027466	0.281770321	0.300576296	0.406697351	0.277599873	0.225250474	0.276299379	0.324177032	0.299891364	0.335575756	0.31504237	0.309825164	0.341863689	0.319749121	0.44143915	0.310536869	0.214373334	0.290891603	0.32552434	0.341893533	0.350690529	0.296998312	0.293985931	0.288737424
pl_DG_0009	0.291136199	0.305426382	0.18446554	0.20136849	0.300652065	0.211663229	0.246996277	0.310069096	0.305270948	0.258324877	0.280667762	0.244363826	0.269021081	0	0.268434729	0.327712307	0.223619976	0.215394107	0.565667362	0.267341328	0.257293205	0.251998749	0.321657478	0.220262789	0.245858075	0.347181664	0.253916322	0.215975658	0.278679266	0.299697066	0.35811094	0.262051693	0.323491006	0.241030124	0.344677406	0.290897707	0.376850296	0.32558599	0.231993938	0.282609477	0.363816526	0.338697389	0.287015116	0.29677032	0.289526906	0.302911729
pl_DL_0038	0.292713439	0.342576574	0.190598152	0.206416238	0.352187785	0.232089895	0.272193482	0.390294969	0.298658835	0.300267843	0.300054323	0.238164652	0.28786209	0.268434729	0	0.376641866	0.238399482	0.229205772	0.589523135	0.312525105	0.289546556	0.282692421	0.339086165	0.25418602	0.278691288	0.388523137	0.278852334	0.219797996	0.279120954	0.318617934	0.37505811	0.306758044	0.322824814	0.280582129	0.349214217	0.31972698	0.43906927	0.331515532	0.248900135	0.289096337	0.386595375	0.346399097	0.326341341	0.302091672	0.313190525	0.308795683
pl_FG_0010	0.402470501	0.426712213	0.278504348	0.2990439	0.416813886	0.316434603	0.352189122	0.464054744	0.417288432	0.373036344	0.388418627	0.349050845	0.375280427	0.327712307	0.376641866	0	0.317088498	0.307853981	0.67965245	0.387458729	0.370828667	0.362495111	0.436543786	0.326529557	0.3547619	0.476050785	0.362017673	0.318111652	0.386312714	0.413981506	0.480356276	0.377868352	0.439378923	0.353101519	0.466391153	0.407762665	0.524885457	0.439648472	0.333643544	0.394308484	0.494678753	0.459731545	0.406772162	0.409250683	0.404012883	0.41355515
pl_GG_0012	0.240541521	0.305704663	0.155211303	0.170562586	0.295718277	0.194391824	0.207548769	0.330377992	0.239003473	0.268883421	0.224436468	0.189357912	0.212762257	0.223619976	0.238399482	0.317088498	0	0.14551954	0.490439932	0.284272034	0.261122332	0.251595265	0.252701808	0.229434366	0.247005613	0.342506431	0.224640784	0.18287285	0.229785479	0.270148737	0.289310754	0.277329225	0.265794709	0.254484473	0.288648962	0.264384485	0.375079856	0.262238018	0.173045317	0.242180891	0.300137408	0.287529675	0.291944483	0.249021845	0.249416321	0.24292941
pl_GS_0013	0.230344234	0.295854775	0.145668777	0.161101839	0.287017422	0.185605773	0.197847821	0.320978425	0.228814301	0.259603536	0.215084904	0.180222471	0.204230244	0.215394107	0.229205772	0.307853981	0.14551954	0	0.482727109	0.274775878	0.251343173	0.242432811	0.242551946	0.22058867	0.237867094	0.332267871	0.215505406	0.17311173	0.219155598	0.260788396	0.28032689	0.26779822	0.256398872	0.24522472	0.277926491	0.255014375	0.365120479	0.253202636	0.163421942	0.232545661	0.290611818	0.276928057	0.282319623	0.239128072	0.24046732	0.234000107
pl_GV_0036	0.594132197	0.657284096	0.481269984	0.501096313	0.653184323	0.535638043	0.557463378	0.6946727	0.598764386	0.615049133	0.581487126	0.538791141	0.568891608	0.565667362	0.589523135	0.67965245	0.490439932	0.482727109	0	0.633016924	0.606139559	0.597506655	0.618803566	0.568711516	0.590749894	0.701847761	0.573028824	0.526073604	0.582516036	0.625239912	0.660038211	0.624173847	0.627414432	0.598331981	0.656961274	0.618843745	0.749194691	0.626560664	0.523953262	0.594841089	0.671873305	0.652374889	0.641327394	0.603986984	0.604303683	0.602043947
pl_HO_0011	0.350176065	0.322951837	0.223921506	0.242377073	0.353944319	0.248030327	0.300417695	0.388529712	0.373887903	0.269254703	0.35416653	0.305999055	0.342832378	0.267341328	0.312525105	0.387458729	0.284272034	0.274775878	0.633016924	0	0.270177893	0.269423571	0.399726386	0.229905985	0.262066199	0.372948173	0.300002896	0.259219776	0.335700984	0.340792184	0.44102798	0.268746915	0.390190157	0.214249262	0.40985416	0.337456543	0.440624107	0.39436423	0.298430785	0.335962873	0.452242934	0.401277624	0.303104531	0.353541267	0.350553325	0.373080395
pl_IT_0015	0.321096902	0.306560117	0.202778947	0.221224458	0.34140386	0.230051657	0.280523509	0.377078063	0.3410008	0.262269592	0.32779138	0.27748371	0.317019995	0.257293205	0.289546556	0.370828667	0.261122332	0.251343173	0.606139559	0.270177893	0	0.254927916	0.371553886	0.218424305	0.245437628	0.352937825	0.2811154	0.238791718	0.307173747	0.320042579	0.410887109	0.264227123	0.361023493	0.243111688	0.378198477	0.317152057	0.427803483	0.366192251	0.274689461	0.310797118	0.420753947	0.373763312	0.291676233	0.326663443	0.325875495	0.343183804
pl_KA_0016	0.311973635	0.307221622	0.19642297	0.214478434	0.33330343	0.224700898	0.272080443	0.368850996	0.329542561	0.260913124	0.3183395	0.265852824	0.307129118	0.251998749	0.282692421	0.362495111	0.251595265	0.242432811	0.597506655	0.269423571	0.254927916	0	0.360708673	0.213933971	0.246032714	0.352834706	0.273269896	0.229701661	0.297386221	0.312206134	0.399864753	0.262868028	0.349616757	0.240441942	0.368681452	0.313715019	0.418631268	0.354758072	0.264771059	0.299994791	0.410297882	0.362938415	0.290496375	0.317376375	0.317772851	0.33262346
pl_KG_0017	0.339119936	0.423150276	0.237971286	0.255394965	0.409954915	0.288844801	0.285364124	0.450353886	0.333490432	0.380185234	0.301563434	0.275655331	0.287027466	0.321657478	0.339086165	0.436543786	0.252701808	0.242551946	0.618803566	0.399726386	0.371553886	0.360708673	0	0.33375756	0.353735126	0.465888629	0.316855339	0.273008636	0.324979745	0.377417128	0.372787882	0.390837914	0.366546282	0.364149771	0.397702015	0.370159236	0.504842067	0.361733593	0.220514681	0.341177008	0.389952983	0.395425352	0.407126753	0.347695271	0.343623642	0.33997109
pl_KS_0039	0.283950969	0.270922744	0.171688099	0.188551698	0.299894911	0.196948856	0.245067296	0.332130424	0.305593104	0.210924507	0.292415737	0.241413655	0.281770321	0.220262789	0.25418602	0.326529557	0.229434366	0.22058867	0.568711516	0.229905985	0.218424305	0.213933971	0.33375756	0	0.186809744	0.314429855	0.244372887	0.204639321	0.271083579	0.280989944	0.37158625	0.226280309	0.321519417	0.204274631	0.338157049	0.279649142	0.378319894	0.327700849	0.240904266	0.272760082	0.38195793	0.331822742	0.254475775	0.289342712	0.289793645	0.30638465
pl_KW_0014	0.304047913	0.286804667	0.188789699	0.208211498	0.327014053	0.218481206	0.266992133	0.362234101	0.324128197	0.247570991	0.311326749	0.259643016	0.300576296	0.245858075	0.278691288	0.3547619	0.247005613	0.237867094	0.590749894	0.262066199	0.245437628	0.246032714	0.353735126	0.186809744	0	0.331676948	0.268388477	0.224980779	0.290353374	0.307227255	0.391819283	0.255913438	0.342107556	0.235465014	0.3597027	0.303916387	0.411702356	0.347766975	0.259350773	0.29500555	0.402942644	0.354411578	0.282403329	0.310513767	0.311527138	0.326306612
pl_LE_0019	0.415313264	0.335643636	0.277813401	0.299902422	0.442887986	0.317964116	0.369120231	0.483980305	0.437194871	0.363838003	0.419525293	0.366726281	0.406697351	0.347181664	0.388523137	0.476050785	0.342506431	0.332267871	0.701847761	0.372948173	0.352937825	0.352834706	0.465888629	0.314429855	0.331676948	0	0.372871362	0.326056797	0.401162939	0.420102098	0.509484241	0.367995981	0.458763084	0.340741061	0.481212718	0.414746345	0.545522501	0.463829458	0.359851289	0.40623396	0.521628933	0.475244558	0.395968109	0.421202663	0.421816979	0.438646847
pl_MA_0020	0.291395321	0.329153927	0.186311268	0.203561818	0.333515543	0.224005373	0.246410971	0.368251339	0.298485461	0.287555412	0.288778044	0.241209198	0.277599873	0.253916322	0.278852334	0.362017673	0.224640784	0.215505406	0.573028824	0.300002896	0.2811154	0.273269896	0.316855339	0.244372887	0.268388477	0.372871362	0	0.220809002	0.278314613	0.304966099	0.36297082	0.293883958	0.32484661	0.269976947	0.345797569	0.303451526	0.419301667	0.324231814	0.220822026	0.28849222	0.374152085	0.342344434	0.31256715	0.296117917	0.298896645	0.305177154
pl_MR_0021	0.222787502	0.285164325	0.136809217	0.15132849	0.292781878	0.174358818	0.213944484	0.326411061	0.226977131	0.244611039	0.236021681	0.173835505	0.225250474	0.215975658	0.219797996	0.318111652	0.18287285	0.17311173	0.526073604	0.259219776	0.238791718	0.229701661	0.273008636	0.204639321	0.224980779	0.326056797	0.220809002	0	0.213332598	0.255884566	0.306251557	0.253694339	0.255203666	0.227769414	0.273812761	0.257914957	0.371269637	0.264185619	0.189536818	0.227197297	0.315469631	0.274792405	0.270046095	0.235324149	0.251704846	0.242853205
pl_NH_0025	0.248407853	0.358425698	0.174438801	0.191049248	0.36177537	0.227353771	0.270115436	0.399423323	0.271870096	0.317327491	0.288038188	0.220296226	0.276299379	0.278679266	0.279120954	0.386312714	0.229785479	0.219155598	0.582516036	0.335700984	0.307173747	0.297386221	0.324979745	0.271083579	0.290353374	0.401162939	0.278314613	0.213332598	0	0.311379533	0.359109724	0.327130093	0.306152149	0.302622505	0.304267955	0.320952686	0.449951351	0.315275048	0.237305481	0.277728146	0.370670942	0.313890359	0.340976137	0.285334554	0.306895758	0.293614123
pl_OF_0040	0.325471415	0.373831329	0.218547139	0.236108262	0.384663566	0.258080588	0.301129255	0.42417745	0.338691933	0.326007593	0.337010695	0.278689678	0.324177032	0.299697066	0.318617934	0.413981506	0.270148737	0.260788396	0.625239912	0.340792184	0.320042579	0.312206134	0.377417128	0.280989944	0.307227255	0.420102098	0.304966099	0.255884566	0.311379533	0	0.418580078	0.333348861	0.366664655	0.308998279	0.384985421	0.349615225	0.475878621	0.372839613	0.280895187	0.327839817	0.428287816	0.383234774	0.356761936	0.338854487	0.347465515	0.349292182
pl_OH_0022	0.373151822	0.463917361	0.26894968	0.286923495	0.453777006	0.323337685	0.342707978	0.496842443	0.367522149	0.420707731	0.316399269	0.309139413	0.299891364	0.35811094	0.37505811	0.480356276	0.289310754	0.28032689	0.660038211	0.44102798	0.410887109	0.399864753	0.372787882	0.37158625	0.391819283	0.509484241	0.36297082	0.306251557	0.359109724	0.418580078	0	0.432179722	0.404692673	0.404036123	0.435639421	0.412674655	0.552681016	0.398905087	0.293848726	0.376703455	0.393636356	0.433205667	0.447651788	0.384100465	0.379582879	0.374383617
pl_OM_0024	0.341118207	0.318928202	0.217814876	0.236665755	0.348117185	0.242960264	0.293685306	0.381970087	0.365112026	0.26454801	0.346743541	0.297765592	0.335575756	0.262051693	0.306758044	0.377868352	0.277329225	0.26779822	0.624173847	0.268746915	0.264227123	0.262868028	0.390837914	0.226280309	0.255913438	0.367995981	0.293883958	0.253694339	0.327130093	0.333348861	0.432179722	0	0.381333829	0.243572249	0.399988189	0.330824145	0.434576387	0.387469337	0.291874495	0.327449996	0.44254166	0.391558328	0.282059467	0.346946329	0.342491537	0.364083053
pl_OR_0023	0.322109493	0.415339594	0.22475728	0.24143401	0.411274281	0.275391443	0.313132948	0.451912025	0.312045904	0.37090548	0.327204369	0.247098988	0.31504237	0.323491006	0.322824814	0.439378923	0.265794709	0.256398872	0.627414432	0.390190157	0.361023493	0.349616757	0.366546282	0.321519417	0.342107556	0.458763084	0.32484661	0.255203666	0.306152149	0.366664655	0.404692673	0.381333829	0	0.354359857	0.381912074	0.370282807	0.506618794	0.358008466	0.275460931	0.31900069	0.414474288	0.379200124	0.396777839	0.333156494	0.353391754	0.33387591
pl_PA_0018	0.315715239	0.293874764	0.19592844	0.214160357	0.322327191	0.22066756	0.270713988	0.355551179	0.338496996	0.24255013	0.321117287	0.273064382	0.309825164	0.241030124	0.280582129	0.353101519	0.254484473	0.24522472	0.598331981	0.214249262	0.243111688	0.240441942	0.364149771	0.204274631	0.235465014	0.340741061	0.269976947	0.227769414	0.302622505	0.308998279	0.404036123	0.243572249	0.354359857	0	0.372174029	0.304574927	0.395480312	0.359836374	0.267502736	0.302616879	0.414932825	0.365965694	0.275276048	0.318570326	0.317962063	0.33790126
pl_RI_0042	0.055805039	0.435450604	0.235921349	0.254238702	0.435266435	0.288169808	0.335249441	0.477824982	0.345019996	0.389434078	0.355320518	0.285780913	0.341863689	0.344677406	0.349214217	0.466391153	0.288648962	0.277926491	0.656961274	0.40985416	0.378198477	0.368681452	0.397702015	0.338157049	0.3597027	0.481212718	0.345797569	0.273812761	0.304267955	0.384985421	0.435639421	0.399988189	0.381912074	0.372174029	0	0.393053353	0.534745181	0.390656391	0.299997422	0.353338693	0.447196915	0.381804887	0.416520517	0.358668007	0.378062327	0.365646892
pl_SA_0029	0.334365081	0.368972931	0.222358734	0.240836811	0.378662774	0.261482863	0.294077211	0.414738036	0.346768833	0.325079519	0.331939143	0.283881574	0.319749121	0.290897707	0.31972698	0.407762665	0.264384485	0.255014375	0.618843745	0.337456543	0.317152057	0.313715019	0.370159236	0.279649142	0.303916387	0.414746345	0.303451526	0.257914957	0.320952686	0.349615225	0.412674655	0.330824145	0.370282807	0.304574927	0.393053353	0	0.467948522	0.372461628	0.272000417	0.331337003	0.422981473	0.387971524	0.353486112	0.34065391	0.336748798	0.349710917
pl_SB_0026	0.46427825	0.487454509	0.327470601	0.349259256	0.466644762	0.366509047	0.411070295	0.509168302	0.481836086	0.428500398	0.454079195	0.407985493	0.44143915	0.376850296	0.43906927	0.524885457	0.375079856	0.365120479	0.749194691	0.440624107	0.427803483	0.418631268	0.504842067	0.378319894	0.411702356	0.545522501	0.419301667	0.371269637	0.449951351	0.475878621	0.552681016	0.434576387	0.506618794	0.395480312	0.534745181	0.467948522	0	0.505142423	0.393425155	0.456645789	0.568957307	0.526961218	0.46329193	0.471118208	0.46521288	0.479807178
pl_SE_0027	0.330728837	0.419230297	0.229970037	0.247267269	0.409280209	0.280866141	0.311428403	0.451121475	0.32328791	0.376543208	0.323334017	0.265032101	0.310536869	0.32558599	0.331515532	0.439648472	0.262238018	0.253202636	0.626560664	0.39436423	0.366192251	0.354758072	0.361733593	0.327700849	0.347766975	0.463829458	0.324231814	0.264185619	0.315275048	0.372839613	0.398905087	0.387469337	0.358008466	0.359836374	0.390656391	0.372461628	0.505142423	0	0.271114389	0.332481138	0.410692152	0.387100695	0.399768927	0.332650852	0.34949863	0.331321591
pl_SH_0028	0.249206381	0.321244544	0.159256438	0.175631915	0.31026142	0.202627685	0.19936706	0.34445972	0.245652566	0.282515837	0.226201988	0.194364487	0.214373334	0.231993938	0.248900135	0.333643544	0.173045317	0.163421942	0.523953262	0.298430785	0.274689461	0.264771059	0.220514681	0.240904266	0.259350773	0.359851289	0.220822026	0.189536818	0.237305481	0.280895187	0.293848726	0.291874495	0.275460931	0.267502736	0.299997422	0.272000417	0.393425155	0.271114389	0	0.251996053	0.302125938	0.299409598	0.307146421	0.25797127	0.251515921	0.253165599
pl_SN_0030	0.296262501	0.363172423	0.194439049	0.21208116	0.366359281	0.239504548	0.280067882	0.404573972	0.288935305	0.318793955	0.302433212	0.234001292	0.290891603	0.282609477	0.289096337	0.394308484	0.242180891	0.232545661	0.594841089	0.335962873	0.310797118	0.299994791	0.341177008	0.272760082	0.29500555	0.40623396	0.28849222	0.227197297	0.277728146	0.327839817	0.376703455	0.327449996	0.31900069	0.302616879	0.353338693	0.331337003	0.456645789	0.332481138	0.251996053	0	0.388263925	0.34674969	0.344532841	0.301705287	0.318895178	0.310030753
pl_TO_0031	0.383700087	0.475421971	0.278134885	0.296647756	0.465012806	0.333666109	0.353188852	0.510419397	0.377513451	0.431479088	0.34124881	0.319172521	0.32552434	0.363816526	0.386595375	0.494678753	0.300137408	0.290611818	0.671873305	0.452242934	0.420753947	0.410297882	0.389952983	0.38195793	0.402942644	0.521628933	0.374152085	0.315469631	0.370670942	0.428287816	0.393636356	0.44254166	0.414474288	0.414932825	0.447196915	0.422981473	0.568957307	0.410692152	0.302125938	0.388263925	0	0.444406692	0.459857748	0.394005225	0.389848982	0.387440269
pl_WR_0041	0.320916139	0.428433593	0.233192998	0.251924073	0.429615314	0.287690079	0.33280148	0.472021357	0.343668928	0.382115811	0.354148345	0.284488927	0.341893533	0.338697389	0.346399097	0.459731545	0.287529675	0.276928057	0.652374889	0.401277624	0.373763312	0.362938415	0.395425352	0.331822742	0.354411578	0.475244558	0.342344434	0.274792405	0.313890359	0.383234774	0.433205667	0.391558328	0.379200124	0.365965694	0.381804887	0.387971524	0.526961218	0.387100695	0.299409598	0.34674969	0.444406692	0	0.4103582	0.350309849	0.373908914	0.362892902
pl_WT_0032	0.356395247	0.346874472	0.232664337	0.252008958	0.372811543	0.263853836	0.314452416	0.407290816	0.378127802	0.29714984	0.362034461	0.311390969	0.350690529	0.287015116	0.326341341	0.406772162	0.291944483	0.282319623	0.641327394	0.303104531	0.291676233	0.290496375	0.407126753	0.254475775	0.282403329	0.395968109	0.31256715	0.270046095	0.340976137	0.356761936	0.447651788	0.282059467	0.396777839	0.275276048	0.416520517	0.353486112	0.46329193	0.399768927	0.307146421	0.344532841	0.459857748	0.4103582	0	0.359298459	0.358599605	0.378877776
pl_WY_0033	0.301168745	0.378475537	0.199488075	0.215723904	0.378245236	0.247663383	0.287703648	0.416468521	0.294832072	0.336879613	0.309223238	0.242180661	0.296998312	0.29677032	0.302091672	0.409250683	0.249021845	0.239128072	0.603986984	0.353541267	0.326663443	0.317376375	0.347695271	0.289342712	0.310513767	0.421202663	0.296117917	0.235324149	0.285334554	0.338854487	0.384100465	0.346946329	0.333156494	0.318570326	0.358668007	0.34065391	0.471118208	0.332650852	0.25797127	0.301705287	0.394005225	0.350309849	0.359298459	0	0.327300653	0.315262332
pl_YO_0034	0.320794181	0.377443793	0.216261119	0.234591021	0.373563358	0.260029722	0.285811739	0.412631834	0.324669742	0.333902934	0.30560065	0.266196656	0.293985931	0.289526906	0.313190525	0.404012883	0.249416321	0.24046732	0.604303683	0.350553325	0.325875495	0.317772851	0.343623642	0.289793645	0.311527138	0.421816979	0.298896645	0.251704846	0.306895758	0.347465515	0.379582879	0.342491537	0.353391754	0.317962063	0.378062327	0.336748798	0.46521288	0.34949863	0.251515921	0.318895178	0.389848982	0.373908914	0.358599605	0.327300653	0	0.330651456
pl_ZC_0035	0.307906249	0.396066089	0.211693224	0.228992824	0.388467222	0.260962782	0.291413901	0.427728893	0.299910326	0.354138483	0.300363141	0.243455795	0.288737424	0.302911729	0.308795683	0.41355515	0.24292941	0.234000107	0.602043947	0.373080395	0.343183804	0.33262346	0.33997109	0.30638465	0.326306612	0.438646847	0.305177154	0.242853205	0.293614123	0.349292182	0.374383617	0.364083053	0.33387591	0.33790126	0.365646892	0.349710917	0.479807178	0.331321591	0.253165599	0.310030753	0.387440269	0.362892902	0.378877776	0.315262332	0.330651456	0
